# Supplementary material for: Assessment of the elite accessions of bael [Aegle marmelos (L.) Corr.] in Sri Lanka based on morphometric, organoleptic, and elemental properties of the fruits and phylogenetic relationships
Source: PLoS One. 2020 May 22;15(5):e0233609. doi: 10.1371/journal.pone.0233609 (PMC7244165; doi:10.1371/journal.pone.0233609)
Supplement: S2 Table — (XLSX) [file pone.0233609.s002.xlsx]

## Sheet: Fruit size
Season	Accession	Fruit	Weight	Length	Width	Circumference	ShellThick	InnerDM
2015	BB	1	106.11	5.71	5.5	17.2787	0.4	4.7
2015	BB	2	188.8	6.61	6.91	21.7084	0.4	6.11
2015	BB	3	100.98	5.41	5.42	17.0274	0.4	4.62
2015	BB	4	144.6	6.31	6.3	19.792	0.4	5.5
2015	BB	5	129.5	6.21	5.91	18.5668	0.4	5.11
2015	BB	6	136.22	6.2	5.32	16.7133	0.4	4.52
2015	BB	7	114.33	6.63	5.69	17.8756	0.4	4.89
2015	BB	8	115.36	6.51	6.02	18.9124	0.4	5.22
2015	BB	9	105.25	5.57	5.87	18.4411	0.4	5.07
2015	BB	10	105.3	5.54	5.64	17.7186	0.4	4.84
2015	BB	11	101.26	5.56	5.8	18.2212	0.4	5
2015	BB	12	102.25	5.89	5.94	18.661	0.4	5.14
2015	MA	1	236.52	7.12	7.2	22.6194	0.3	6.6
2015	MA	2	325.02	7.12	7.91	24.85	0.3	7.31
2015	MA	3	246.89	7.41	7.51	23.5933	0.3	6.91
2015	MA	4	295.36	6.61	7.71	24.2217	0.3	7.11
2015	MA	5	243.89	6.5	6.91	21.7084	0.3	6.31
2015	MA	6	340.47	6.51	8.1	25.4469	0.3	7.5
2015	MA	7	250.51	6.41	6.9	21.677	0.3	6.3
2015	MA	8	255.36	6.82	6.91	21.7084	0.3	6.31
2015	MA	9	346.97	7.1	6.53	20.5146	0.3	5.93
2015	MA	10	260.54	6.78	7.9	24.8186	0.3	7.3
2015	MA	11	290.33	6.97	7.5	23.5619	0.3	6.9
2015	MA	12	340.32	6.78	6.58	20.6717	0.3	5.98
2015	RA	1	591.28	8.31	8.4	26.3894	0.3	7.8
2015	RA	2	500.36	9.41	9.21	28.934	0.3	8.61
2015	RA	3	550.36	8.56	8.91	27.9916	0.3	8.31
2015	RA	4	628.21	9.3	9.9	31.1017	0.3	9.3
2015	RA	5	758.27	9.81	10.21	32.0756	0.3	9.61
2015	RA	6	748.36	8.26	9.61	30.1907	0.3	9.01
2015	RA	7	785.36	8.95	8.45	26.5464	0.3	7.85
2015	RA	8	658.69	8.12	8.65	27.1748	0.3	8.05
2015	RA	9	578.96	7.98	8.91	27.9916	0.3	8.31
2015	RA	10	645.36	9.41	9.21	28.934	0.3	8.61
2015	RA	11	681.35	8.65	8.54	26.8292	0.3	7.94
2015	RA	12	665.38	9.25	9.48	29.7823	0.3	8.88
2015	PA	1	146.23	6.3	6.11	19.1951	0.3	5.51
2015	PA	2	123.35	5.5	5.41	16.996	0.3	4.81
2015	PA	3	103.33	5.92	5.9	18.5354	0.3	5.3
2015	PA	4	102.84	5.22	5.4	16.9646	0.3	4.8
2015	PA	5	172.65	6.6	6.42	20.169	0.3	5.82
2015	PA	6	154.25	6.65	5.98	18.7867	0.3	5.38
2015	PA	7	156.32	6.35	6.21	19.5093	0.3	5.61
2015	PA	8	158.28	6.45	6.22	19.5407	0.3	5.62
2015	PA	9	157.6	6.58	6.38	20.0433	0.3	5.78
2015	PA	10	140.35	6.51	6.35	19.9491	0.3	5.75
2015	PA	11	120.23	6.24	5.78	18.1584	0.3	5.18
2015	PA	12	110.23	6.35	5.34	16.7761	0.3	4.74
2015	PS	1	1100.23	10.23	9.84	30.9132	0.3	9.24
2015	PS	2	1009.25	10.1	9.65	30.3163	0.3	9.05
2015	PS	3	958.36	9.7	9.54	29.9708	0.3	8.94
2015	PS	4	869.56	9.54	8.5	26.7035	0.3	7.9
2015	PS	5	1025.37	10.2	9.4	29.5309	0.3	8.8
2015	PS	6	1141.29	10.3	9.3	29.2168	0.3	8.7
2015	PS	7	987.54	9.4	8.4	26.3894	0.3	7.8
2015	PS	8	906.34	8.4	8.26	25.9495	0.3	7.66
2015	PS	9	855	8.58	8.24	25.8867	0.3	7.64
2015	PS	10	965.35	8.67	8.67	27.2376	0.3	8.07
2015	PS	11	912.37	8.69	8.22	25.8239	0.3	7.62
2015	PS	12	875.3	8.23	7.8	24.5044	0.3	7.2
2016	BB	1	190.77	5.81	6.93	21.7712	0.4	6.13
2016	BB	2	141.88	4.79	5.52	17.3416	0.4	4.72
2016	BB	3	145.17	6.02	4.93	15.488	0.4	4.13
2016	BB	4	115.15	5.9	5.68	17.8442	0.4	4.88
2016	BB	5	193.38	6.83	7.14	22.431	0.4	6.34
2016	BB	6	109.96	5.59	5.6	17.5929	0.4	4.8
2016	BB	7	152.81	6.52	6.51	20.4518	0.4	5.71
2016	BB	8	138.3	6.42	6.11	19.1951	0.4	5.31
2016	BB	9	144.8	6.41	5.5	17.2787	0.4	4.7
2016	BB	10	123.37	6.85	5.88	18.4725	0.4	5.08
2016	BB	11	124.4	6.73	6.22	19.5407	0.4	5.42
2016	BB	12	114.28	5.76	6.07	19.0695	0.4	5.27
2016	MA	1	341.88	7.92	7.18	22.5566	0.3	6.58
2016	MA	2	290.49	6.74	6.11	19.1951	0.3	5.51
2016	MA	3	333.25	8.31	7.83	24.5986	0.3	7.23
2016	MA	4	300.28	7.36	8.18	25.6982	0.3	7.58
2016	MA	5	279.33	6.83	7.97	25.0385	0.3	7.37
2016	MA	6	310.67	6.73	8.37	26.2951	0.3	7.77
2016	MA	7	245.19	6.62	7.13	22.3995	0.3	6.53
2016	MA	8	249.03	7.05	7.14	22.431	0.3	6.54
2016	MA	9	314.94	7.34	6.75	21.2057	0.3	6.15
2016	MA	10	253.08	7.01	8.17	25.6668	0.3	7.57
2016	MA	11	275.65	7.2	7.75	24.3473	0.3	7.15
2016	MA	12	310.57	7.01	6.8	21.3628	0.3	6.2
2016	PA	1	196.58	6.72	6.14	19.2894	0.3	5.54
2016	PA	2	136.74	5.76	5.6	17.5929	0.3	5
2016	PA	3	190.39	6.77	6.33	19.8863	0.3	5.73
2016	PA	4	114.33	5.73	5.83	18.3155	0.3	5.23
2016	PA	5	110.24	5.75	5.99	18.8181	0.3	5.39
2016	PA	6	111.25	6.09	6.14	19.2894	0.3	5.54
2016	PA	7	233.94	7.36	7.44	23.3734	0.3	6.84
2016	PA	8	242.31	7.66	7.76	24.3787	0.3	7.16
2016	PA	9	239.9	6.72	7.14	22.431	0.3	6.54
2016	PA	10	178.89	6.82	6.64	20.8602	0.3	6.04
2016	PA	11	161.92	6.87	6.18	19.415	0.3	5.58
2016	PA	12	154.36	6.51	6.31	19.8234	0.3	5.71
2016	PS	1	952.33	10.3	10.41	32.704	0.3	9.81
2016	PS	2	1133.3	10.4	10.44	32.7982	0.3	9.84
2016	PS	3	605.24	10.75	8.2	25.761	0.3	7.6
2016	PS	4	895.34	8.5	8.19	25.7296	0.3	7.59
2016	PS	5	994.4	9.84	10.29	32.327	0.3	9.69
2016	PS	6	851.98	8.05	8.07	25.3526	0.3	7.47
2016	PS	7	1220.72	9.39	9.38	29.4681	0.3	8.78
2016	PS	8	1093.06	9.24	8.8	27.646	0.3	8.2
2016	PS	9	1149.87	9.23	7.92	24.8814	0.3	7.32
2016	PS	10	964.83	9.87	8.47	26.6093	0.3	7.87
2016	PS	11	973.53	9.69	8.96	28.1486	0.3	8.36
2016	PS	12	888.07	8.29	8.74	27.4575	0.3	8.14
2016	RA	1	888.49	8.25	8.4	26.3894	0.3	7.8
2016	RA	2	854.35	8.28	8.63	27.1119	0.3	8.03
2016	RA	3	862.71	8.77	8.84	27.7717	0.3	8.24
2016	RA	4	776.42	8.9	7.65	24.0332	0.3	7.05
2016	RA	5	909.44	10.62	9.35	29.3739	0.3	8.75
2016	RA	6	834.7	9	8.39	26.3579	0.3	7.79
2016	RA	7	1061.44	10.05	9.77	30.6933	0.3	9.17
2016	RA	8	963.21	10.13	9.09	28.5571	0.3	8.49
2016	RA	9	919.48	9.58	9.29	29.1854	0.3	8.69
2016	RA	10	1106.68	9.65	9.41	29.5624	0.3	8.81
2016	RA	11	962.03	9.25	8.57	26.9234	0.3	7.97
2016	RA	12	888.48	9.41	7.92	24.8814	0.3	7.32
2017	BB	1	132.29	5.68	5.59	17.5615	0.4	4.79
2017	BB	2	112.34	6.12	6.1	19.1637	0.4	5.3
2017	BB	3	111.85	5.39	5.58	17.5301	0.4	4.78
2017	BB	4	163.85	6.56	6.42	20.169	0.4	5.62
2017	BB	5	165.68	6.67	6.43	20.2004	0.4	5.63
2017	BB	6	165.04	6.8	6.59	20.7031	0.4	5.79
2017	BB	7	148.76	6.73	6.56	20.6088	0.4	5.76
2017	BB	8	129.22	6.45	5.97	18.7553	0.4	5.17
2017	BB	9	119.28	6.56	5.52	17.3416	0.4	4.72
2017	BB	10	120.25	6.54	5.81	18.2526	0.4	5.01
2017	BB	11	126.69	6.87	6.87	21.5827	0.4	6.07
2017	BB	12	132.56	6.57	6.59	20.7031	0.4	5.79
2017	MA	1	267.8	7.14	6.14	19.2894	0.3	5.54
2017	MA	2	314	8.52	7.5	23.5619	0.3	6.9
2017	MA	3	288.04	7.22	6.73	21.1429	0.3	6.13
2017	MA	4	366.8	8.06	7.83	24.5986	0.3	7.23
2017	MA	5	332.67	8.12	7.29	22.9022	0.3	6.69
2017	MA	6	317.48	7.68	7.45	23.4048	0.3	6.85
2017	MA	7	382.51	7.74	7.55	23.719	0.3	6.95
2017	MA	8	332.26	7.42	6.87	21.5827	0.3	6.27
2017	MA	9	306.71	7.55	6.35	19.9491	0.3	5.75
2017	MA	10	309.19	7.52	6.68	20.9858	0.3	6.08
2017	MA	11	325.75	7.9	7.9	24.8186	0.3	7.3
2017	MA	12	340.84	7.55	7.57	23.7818	0.3	6.97
2017	PA	1	180.45	5.14	5.3	16.6504	0.3	4.7
2017	PA	2	164.52	5.91	5.24	16.4619	0.3	4.64
2017	PA	3	165.07	5.67	5.17	16.242	0.3	4.57
2017	PA	4	201.16	6.15	5.6	17.5929	0.3	5
2017	PA	5	141.01	5.25	5.1	16.0221	0.3	4.5
2017	PA	6	194.94	6.19	5.78	18.1584	0.3	5.18
2017	PA	7	118.45	5.22	5.32	16.7133	0.3	4.72
2017	PA	8	114.33	5.24	5.47	17.1845	0.3	4.87
2017	PA	9	115.34	5.56	5.61	17.6243	0.3	5.01
2017	PA	10	238.68	6.75	6.83	21.4571	0.3	6.23
2017	PA	11	247.08	7.03	7.13	22.3995	0.3	6.53
2017	PA	12	244.66	6.15	6.55	20.5774	0.3	5.95
2017	PS	1	999.56	10.44	9.98	31.3531	0.3	9.38
2017	PS	2	1033.98	10.03	9.86	30.9761	0.3	9.26
2017	PS	3	1072.46	9.86	8.79	27.6146	0.3	8.19
2017	PS	4	986.78	10.54	9.72	30.5363	0.3	9.12
2017	PS	5	868.26	10.65	9.61	30.1907	0.3	9.01
2017	PS	6	1015.35	9.72	8.68	27.269	0.3	8.08
2017	PS	7	1059.85	8.68	8.54	26.8292	0.3	7.94
2017	PS	8	1076.16	8.87	8.52	26.7663	0.3	7.92
2017	PS	9	1029.79	8.96	8.96	28.1486	0.3	8.36
2017	PS	10	1057.33	8.98	8.5	26.7035	0.3	7.9
2017	PS	11	1070.8	8.51	8.06	25.3212	0.3	7.46
2017	PS	12	857.69	8.24	7.98	25.0699	0.3	7.38
2017	RA	1	798.15	11.96	8.75	27.4889	0.3	8.15
2017	RA	2	540.4	9.7	8.14	25.5725	0.3	7.54
2017	RA	3	822.7	9.95	9.4	29.5309	0.3	8.8
2017	RA	4	864.38	9.03	8.32	26.138	0.3	7.72
2017	RA	5	760.56	9.12	8.24	25.8867	0.3	7.64
2017	RA	6	889.41	8.32	7.44	23.3734	0.3	6.84
2017	RA	7	928.39	7.44	7.31	22.965	0.3	6.71
2017	RA	8	942.67	7.6	7.3	22.9336	0.3	6.7
2017	RA	9	902.05	7.68	7.68	24.1274	0.3	7.08
2017	RA	10	926.19	7.7	7.28	22.8708	0.3	6.68
2017	RA	11	937.98	7.29	6.91	21.7084	0.3	6.31
2017	RA	12	751.3	7.05	6.83	21.4571	0.3	6.23

## Sheet: Pulp related
Year	Acc	Rep	Pulp with seeds weight (g)	Shell weight (g)	Pulp with seed %	Shell %	Pulp:Shell	No. of seeds	Seed weight (g)	Net pulp weight (g) (without seeds)	Net pulp %
Year	Acc	Rep	PSweight	Sweight	PSpercent	Spercent	PtoS	Nseeds	Seedwt	NetPweight	NetPpercent
2015	BB	1	73.5	68.11	52.76	47.68	1.01	45.3	43.85	26.54	19.97
2015	BB	2	80.85	74.921	58.036	52.448	1.111	49.83	48.235	29.194	21.967
2015	BB	3	66.15	61.299	47.484	42.912	0.909	40.77	39.465	23.886	17.973
2015	BB	4	84.525	78.3265	60.674	54.832	1.1615	52.095	50.4275	30.521	22.9655
2015	BB	5	62.475	57.8935	44.846	40.528	0.8585	38.505	37.2725	22.559	16.9745
2015	MA	1	199.97	118.326	63.9419	36.8756	1.58579	57.5178	58.6815	129.091	43.2438
2015	MA	2	219.968	130.159	70.3361	40.5631	1.74437	63.2696	64.5496	142	47.5681
2015	MA	3	179.973	106.494	57.5477	33.188	1.42721	51.7661	52.8133	116.182	38.9194
2015	MA	4	229.966	136.075	73.5332	42.4069	1.82366	66.1455	67.4837	148.454	49.7303
2015	MA	5	169.975	100.577	54.3506	31.3442	1.34793	48.8902	49.8792	109.727	36.7572
2015	PA	1	78.0142	83.8576	49.0293	51.3507	0.868411	43.3263	33.1065	40.7784	26.843
2015	PA	2	85.8157	92.2433	53.9322	56.4858	0.955252	47.659	36.4171	44.8563	29.5273
2015	PA	3	70.2128	75.4718	44.1264	46.2157	0.78157	38.9937	29.7958	36.7006	24.1587
2015	PA	4	89.7164	96.4362	56.3837	59.0533	0.998673	49.8253	38.0725	46.8952	30.8694
2015	PA	5	66.3121	71.2789	41.6749	43.6481	0.73815	36.8274	28.1405	34.6617	22.8165
2015	RA	1	532.66	147.665	79.089	21.3714	3.36037	56.484	47.213	446.257	69.4083
2015	RA	2	585.926	162.432	86.9979	23.5085	3.69641	62.1324	51.9343	490.883	76.3491
2015	RA	3	479.394	132.899	71.1801	19.2343	3.02434	50.8356	42.4917	401.632	62.4675
2015	RA	4	612.558	169.815	90.9524	24.5771	3.86443	64.9566	54.295	513.196	79.8195
2015	RA	5	452.761	125.516	67.2257	18.1657	2.85632	48.0114	40.1311	379.319	58.997
2015	PS	1	796.424	186.304	83.1153	18.9473	4.02112	18.1388	14.2978	720.019	78.7099
2015	PS	2	876.067	204.934	91.4269	20.8421	4.42323	19.9527	15.7276	792.021	86.5809
2015	PS	3	716.782	167.673	74.8038	17.0526	3.61901	16.3249	12.868	648.017	70.8389
2015	PS	4	915.888	214.249	95.5826	21.7894	4.62429	20.8596	16.4425	828.022	90.5164
2015	PS	5	676.961	158.358	70.648	16.1052	3.41795	15.418	12.1531	612.016	66.9034
2016	BB	1	71.5	67.5	50.55	49.92	1.14	48.7	45.42	29.68	22.13
2016	BB	2	78.65	74.25	55.605	54.912	1.254	53.57	49.962	32.648	24.343
2016	BB	3	64.35	60.75	45.495	44.928	1.026	43.83	40.878	26.712	19.917
2016	BB	4	82.225	77.625	58.1325	57.408	1.311	56.005	52.233	34.132	25.4495
2016	BB	5	60.775	57.375	42.9675	42.432	0.969	41.395	38.607	25.228	18.8105
2016	MA	1	194.529	117.267	61.2636	38.608	1.78991	61.8349	60.7825	144.364	47.9211
2016	MA	2	213.982	128.993	67.3899	42.4688	1.9689	68.0183	66.8607	158.8	52.7132
2016	MA	3	175.076	105.54	55.1372	34.7472	1.61092	55.6514	54.7042	129.927	43.129
2016	MA	4	223.708	134.857	70.4531	44.3992	2.05839	71.1101	69.8999	166.018	55.1093
2016	MA	5	165.35	99.6767	52.074	32.8168	1.52142	52.5596	51.6651	122.709	40.7329
2016	PA	1	75.8914	83.1065	46.9756	53.7632	0.980187	46.5782	34.2918	45.603	29.7464
2016	PA	2	83.4805	91.4172	51.6731	59.1395	1.07821	51.236	37.721	50.1633	32.721
2016	PA	3	68.3023	74.7959	42.278	48.3869	0.882168	41.9204	30.8627	41.0427	26.7717
2016	PA	4	87.2751	95.5725	54.0219	61.8277	1.12721	53.5649	39.4356	52.4435	34.2083
2016	PA	5	64.5077	70.6405	39.9292	45.6987	0.833159	39.5915	29.1481	38.7626	25.2844
2016	RA	1	518.165	146.343	75.7762	22.3754	3.7929	60.7234	48.9034	499.055	76.9156
2016	RA	2	569.982	160.977	83.3538	24.613	4.17219	66.7958	53.7938	548.961	84.6072
2016	RA	3	466.349	131.709	68.1986	20.1379	3.41361	54.6511	44.0131	449.15	69.2241
2016	RA	4	595.89	168.294	87.1426	25.7317	4.36183	69.832	56.2389	573.913	88.453
2016	RA	5	440.441	124.391	64.4097	19.0191	3.22396	51.6149	41.5679	424.197	65.3783
2016	PS	1	774.753	184.635	79.6338	19.8375	4.53869	19.5002	14.8097	805.206	87.2234
2016	PS	2	852.228	203.099	87.5972	21.8212	4.99256	21.4502	16.2907	885.727	95.9457
2016	PS	3	697.278	166.172	71.6704	17.8537	4.08482	17.5502	13.3288	724.685	78.501
2016	PS	4	890.966	212.33	91.5789	22.8131	5.2195	22.4252	17.0312	925.987	100.307
2016	PS	5	658.54	156.94	67.6888	16.8619	3.85789	16.5752	12.5883	684.425	74.1399
2017	BB	1	69.93	64.35	51.97	46.98	1.05	50.59	41.38	28.04	18.84
2017	BB	2	76.923	70.785	57.167	51.678	1.155	55.649	45.518	30.844	20.724
2017	BB	3	62.937	57.915	46.773	42.282	0.945	45.531	37.242	25.236	16.956
2017	BB	4	80.4195	74.0025	59.7655	54.027	1.2075	58.1785	47.587	32.246	21.666
2017	BB	5	59.4405	54.6975	44.1745	39.933	0.8925	43.0015	35.173	23.834	16.014
2017	MA	1	190.258	111.794	62.9845	36.3342	1.6486	64.2346	55.376	136.387	40.7968
2017	MA	2	209.283	122.974	69.283	39.9676	1.81346	70.6581	60.9136	150.025	44.8765
2017	MA	3	171.232	100.615	56.6861	32.7008	1.48374	57.8111	49.8384	122.748	36.7171
2017	MA	4	218.796	128.563	72.4322	41.7843	1.89589	73.8698	63.6824	156.845	46.9163
2017	MA	5	161.719	95.0251	53.5368	30.8841	1.40131	54.5994	47.0696	115.929	34.6773
2017	PA	1	74.225	79.2282	48.2952	50.5968	0.902804	48.3859	31.2417	43.0832	25.3241
2017	PA	2	81.6475	87.151	53.1247	55.6565	0.993084	53.2245	34.3658	47.3915	27.8565
2017	PA	3	66.8025	71.3054	43.4656	45.5372	0.812523	43.5473	28.1175	38.7749	22.7917
2017	PA	4	85.3587	91.1125	55.5394	58.1864	1.03822	55.6438	35.9279	49.5457	29.1227
2017	PA	5	63.0912	67.344	41.0509	43.0073	0.767383	41.128	26.5554	36.6207	21.5255
2017	RA	1	506.788	139.514	77.9048	21.0576	3.49346	63.0801	44.5536	471.479	65.4808
2017	RA	2	557.466	153.465	85.6953	23.1634	3.8428	69.3881	49.0089	518.627	72.0289
2017	RA	3	456.109	125.562	70.1143	18.9519	3.14411	56.7721	40.0982	424.331	58.9327
2017	RA	4	582.806	160.441	89.5905	24.2163	4.01748	72.5421	51.2366	542.201	75.303
2017	RA	5	430.769	118.586	66.2191	17.899	2.96944	53.6181	37.8705	400.757	55.6587
2017	PS	1	757.741	176.019	81.8708	18.6692	4.18037	20.257	13.4924	760.714	74.2561
2017	PS	2	833.515	193.621	90.0579	20.5361	4.59841	22.2827	14.8417	836.785	81.6817
2017	PS	3	681.967	158.417	73.6837	16.8022	3.76234	18.2313	12.1432	684.642	66.8305
2017	PS	4	871.402	202.422	94.1514	21.4695	4.80743	23.2955	15.5163	874.821	85.3945
2017	PS	5	644.08	149.616	69.5902	15.8688	3.55332	17.2184	11.4686	646.606	63.1177

## Sheet: Taste Panel
Accession	Taster	Preferred External Appearance	Preferred Flesh Color	Preferred aroma	Preferred texture	Preferred sweetness	Preferred overall preference
BB	1	1	4	4	1	1	1
BB	2	1	4	4	1	1	2
BB	3	2	4	5	2	2	3
BB	4	2	4	4	1	2	2
BB	5	2	4	4	2	2	2
BB	6	2	4	4	1	2	2
BB	7	1	4	4	1	1	2
BB	8	2	4	4	2	2	2
BB	9	2	4	4	2	2	2
BB	10	2	4	5	2	2	3
BB	11	2	4	4	1	2	2
BB	12	1	4	4	1	1	1
BB	13	2	4	4	1	2	2
BB	14	2	4	5	2	2	3
BB	15	1	4	4	1	1	2
BB	16	2	4	4	1	2	2
BB	17	2	4	4	2	2	2
BB	18	2	4	4	2	2	2
BB	19	2	4	5	2	2	3
BB	20	2	4	4	1	2	2
BB	21	1	4	4	1	1	1
BB	22	1	4	4	1	1	1
BB	23	1	4	4	1	1	1
BB	24	1	4	4	1	1	2
BB	25	1	4	4	1	1	2
BB	26	1	4	4	1	1	1
BB	27	2	4	4	2	2	2
BB	28	1	4	4	1	1	2
BB	29	2	4	5	2	2	3
BB	30	2	4	5	2	2	3
PA	1	2	4	4	2	4	3
PA	2	2	4	4	2	4	3
PA	3	2	4	5	3	5	3
PA	4	2	4	4	2	4	3
PA	5	2	4	4	2	4	3
PA	6	2	4	4	2	4	3
PA	7	2	4	4	2	4	3
PA	8	2	4	4	2	4	3
PA	9	2	4	4	2	4	3
PA	10	2	4	5	3	5	3
PA	11	2	4	4	2	4	3
PA	12	2	4	4	2	4	3
PA	13	2	4	4	2	4	3
PA	14	2	4	5	3	5	3
PA	15	2	4	4	2	4	3
PA	16	2	4	4	2	4	3
PA	17	2	4	4	2	4	3
PA	18	2	4	4	2	4	3
PA	19	2	4	5	3	5	3
PA	20	2	4	4	2	4	3
PA	21	2	4	4	2	4	3
PA	22	2	4	4	2	4	3
PA	23	2	4	4	2	4	3
PA	24	2	4	4	2	4	3
PA	25	2	4	4	2	4	3
PA	26	2	4	4	2	4	3
PA	27	2	4	4	2	4	3
PA	28	2	4	4	2	4	3
PA	29	2	4	5	3	5	3
PA	30	2	4	5	3	5	3
MA	1	3	3	4	4	3	3
MA	2	3	3	4	4	3	3
MA	3	5	4	5	5	4	3
MA	4	3	3	4	4	3	3
MA	5	5	3	4	4	3	3
MA	6	3	3	4	4	3	3
MA	7	3	3	4	4	3	3
MA	8	5	3	4	4	3	3
MA	9	5	3	4	4	3	3
MA	10	5	4	5	5	4	3
MA	11	3	3	4	4	3	3
MA	12	3	3	4	4	3	3
MA	13	3	3	4	4	3	3
MA	14	5	4	5	5	4	3
MA	15	3	3	4	4	3	3
MA	16	3	3	4	4	3	3
MA	17	5	3	4	4	3	3
MA	18	5	3	4	4	3	3
MA	19	5	4	5	5	4	3
MA	20	3	3	4	4	3	3
MA	21	3	3	4	4	3	3
MA	22	3	3	4	4	3	3
MA	23	3	3	4	4	3	3
MA	24	3	3	4	4	3	3
MA	25	3	3	4	4	3	3
MA	26	3	3	4	4	3	3
MA	27	5	3	4	4	3	3
MA	28	3	3	4	4	3	3
MA	29	5	4	5	5	4	3
MA	30	5	4	5	5	4	3
RA	1	4	5	5	5	5	5
RA	2	4	5	5	5	5	5
RA	3	5	5	5	5	5	5
RA	4	4	5	5	5	5	5
RA	5	5	5	5	5	5	5
RA	6	4	5	5	5	5	5
RA	7	4	5	5	5	5	5
RA	8	5	5	5	5	5	5
RA	9	5	5	5	5	5	5
RA	10	5	5	5	5	5	5
RA	11	4	5	5	5	5	5
RA	12	4	5	5	5	5	5
RA	13	4	5	5	5	5	5
RA	14	5	5	5	5	5	5
RA	15	4	5	5	5	5	5
RA	16	4	5	5	5	5	5
RA	17	5	5	5	5	5	5
RA	18	5	5	5	5	5	5
RA	19	5	5	5	5	5	5
RA	20	4	5	5	5	5	5
RA	21	4	5	5	5	5	5
RA	22	4	5	5	5	5	5
RA	23	4	5	5	5	5	5
RA	24	4	5	5	5	5	5
RA	25	4	5	5	5	5	5
RA	26	4	5	5	5	5	5
RA	27	5	5	5	5	5	5
RA	28	4	5	5	5	5	5
RA	29	5	5	5	5	5	5
RA	30	5	5	5	5	5	5
PS	1	5	3	4	5	3	4
PS	2	5	3	4	5	3	4
PS	3	5	4	5	5	3	5
PS	4	5	3	4	5	3	4
PS	5	5	3	5	5	3	4
PS	6	5	3	4	5	3	4
PS	7	5	3	4	5	3	4
PS	8	5	3	5	5	3	4
PS	9	5	3	5	5	3	4
PS	10	5	4	5	5	3	5
PS	11	5	3	4	5	3	4
PS	12	5	3	4	5	3	4
PS	13	5	3	4	5	3	4
PS	14	5	4	5	5	3	5
PS	15	5	3	4	5	3	4
PS	16	5	3	4	5	3	4
PS	17	5	3	5	5	3	4
PS	18	5	3	5	5	3	4
PS	19	5	4	5	5	3	5
PS	20	5	3	4	5	3	4
PS	21	5	3	4	5	3	4
PS	22	5	3	4	5	3	4
PS	23	5	3	4	5	3	4
PS	24	5	3	4	5	3	4
PS	25	5	3	4	5	3	4
PS	26	5	3	4	5	3	4
PS	27	5	3	5	5	3	4
PS	28	5	3	4	5	3	4
PS	29	5	4	5	5	3	5
PS	30	5	4	5	5	3	5

## Sheet: ICP-MS
Accession	SampleID	Li	Be	Na	Mg	Al	K	Ca	Ti	V	Cr	Mn	Fe1	Fe2	Co	Ni	Cu	Zn	Ga	As	Se1	Se2	Se3	Rb	Sr	Ag	Cd	In	Cs	Ba	Hg	Tl	Pb1	Pb2	Pb3	Bi	U
MA	M1	0.0036575	0	0	472.581	18.6753	14698.3	1781.33	4.59843	0.0283424	0	2.32231	22.9943	23.0851	0.0007124	2.24801	4.63593	9.87437	0.0065047	0	0.031429	0.0141442	0.0315215	21.7743	11.886	0	0	0.0001001	0.0131851	5.7735	0.0009235	0.0009255	0.167788	0.15807	0.160098	0.0007449	0.0013365
MA	M2	0.005842	0.0003785	0	511.575	5.38377	15419.8	3472.93	7.78922	0.0165128	0.166162	2.12091	20.6519	22.0037	0.0131044	2.85082	5.82953	36.9128	0.0033513	0.0079639	0.0219392	0.0169761	0.117635	24.5452	14.1486	0.0058233	0	5.9e-06	0.0145793	6.00486	0.0008018	0.0013837	0.0085232	0.0012038	0.0080476	0.0015882	0.0022312
MA	M3	0	0	0	530.469	3.83578	16704.9	2192.21	5.30124	0.006123	0	1.77032	16.8108	17.5202	0.0012972	2.74286	5.2998	11.791	0.001158	0	0.0216675	0.0220351	0.0558183	24.8823	13.2967	0.0018365	0	0	0.0138794	5.53796	0.0007129	0.0006914	0	0	0	0.0011642	1.12e-05
PA	M4	0.0081954	0.0003977	0	938.67	1.68184	9406.1	1988.89	4.35393	0	0	2.10539	0	0.751347	0.0004623	1.13528	2.00342	0	0.004793	0	0.0400911	0.0261615	0	14.9836	15.5503	0.0012538	0	0	0.0102365	47.07	0.0009925	0.0019781	0	0	0	0.000186	0
PA	M5	0.0091766	0.0001462	0	830.922	0	8186.42	1907.38	4.06118	0	0	2.02832	0	0	0	0.608393	1.49253	0	0.0035591	0	0.0314038	0.0144229	0.0100178	12.8432	13.6065	0.0003041	0	0	0.0082052	44.8327	0.0006766	0.0017944	0	0	0	0	0
PA	M6	0.009422	0.0004877	0	874.463	0	8641.4	2457.66	5.29458	0.0044232	0.34175	2.19884	8.86036	9.68406	0	0.703689	1.52319	6.55521	0.0060792	0	0.0453903	0.0171873	0.0387631	13.912	14.7793	0	0	0	0.0099022	44.8359	0.000367	0.0019929	0	0	0	0.0026073	0
RA	M7	0	0	0	467.17	0.685993	12441.6	1134.9	2.44828	0	0	2.44927	36.3442	35.6629	0.0199735	3.09352	15.4408	0	0.0012106	0	0.0227424	0.0183974	0.0012026	15.4247	6.97718	0	0	0	0.013208	8.3202	0.0017499	0.0003485	0	0	0	0	0
RA	M8	0	0	0	456.783	0.592564	12210.1	1084.24	2.32747	0	0	2.47586	44.8384	43.5743	0.0269486	3.13914	13.1671	0	0.0009761	0	0.0273723	0.0149889	0.0097985	14.9661	6.87206	0	0	0	0.0134089	8.30639	0.0005577	0.0003484	0	0	0.0184999	0	0
RA	M9	0.001905	3.51e-05	0	533.551	0	13697.8	1837.19	4.0881	0.0052043	0.555936	2.93052	61.9036	60.6704	0.0333369	4.1119	17.5341	14.7173	0.0039923	0	0.0224014	0.0277339	0.0464586	16.4521	7.79816	0.0024438	0	0	0.0149804	8.95361	5.61e-05	0.0010765	0	0	0	0.0006265	0
BB	M10	0.0075288	0.0005098	0	641.52	2.51293	9392.97	2185.13	4.80344	0.0023822	0.323097	1.77136	6.5351	7.44191	0	1.34199	2.54007	8.38006	0.0054104	0	0.0369584	0.0180558	0.037307	19.3615	11.7308	0.0120216	0	0	0.0179333	25.235	0.0018525	0.0026029	0	0	0	0.0005493	0
BB	M11	0.005815	0.0006249	0	652.05	2.75385	9475.32	2376.6	5.11387	0.0054919	0	2.18464	2.43275	3.62976	0.0018981	3.00337	3.3884	5.00622	0.0070266	0	0.0498033	0.0295447	0.0132258	20.0844	12.0633	0	0	2.67e-05	0.0175051	27.2976	0.0012717	0.0025483	0	0	0	0.0004397	0
BB	M12	0.0085651	0.0006509	0	709.472	7.63655	10329.6	2272.73	4.90187	0.0028064	0.167249	2.1048	1.83878	2.72499	0	1.35119	2.50197	2.51146	0.0073222	0	0.0408376	0.0169019	0.0436438	21.4959	12.4767	0	0.0044384	0.000193	0.0196985	30.4753	5.47e-05	0	0	0	0	0.000384	0.0012566
PS	M13	0.0121677	0.00042	0	478.764	9.64269	13867.6	525.54	1.37152	0.0030494	0.268059	1.48573	15.0512	14.9775	0.0214044	4.55444	10.5808	0	0.0049065	0	0.0211684	0.0389289	0.0203178	8.67956	7.96225	0	0.0030541	0.0002934	0.0030617	14.1339	0.0012554	0	0	0	0	0.0008539	0.0006262
PS	M14	0.0153524	0.0008561	0	482.73	8.91279	13764.6	1350.59	3.12608	0.0242904	3.25474	1.68767	52.2227	50.2843	0.0281156	5.04123	13.5214	25.2109	0.0053872	0	0.0350807	0.0452943	0.112837	8.2995	8.05204	0	0	0.0001652	0.002852	13.2507	0.0004396	0	0	0	0	0.0018203	0.0029245
PS	M15	0.0110541	0.0005806	0	459.674	8.08198	13548.8	747.821	1.67475	0.0079536	0.938832	1.59314	18.5137	18.6943	0.0287573	5.96622	21.153	0	0.0040842	0	0.0311186	0.0267358	0	8.14339	7.79998	0	0	4.63e-05	0.0023711	13.3397	0	0	0	0	0	0.0002583	0.000275
