# Supplementary material for: Assessment of the elite accessions of bael [Aegle marmelos (L.) Corr.] in Sri Lanka based on morphometric, organoleptic, and elemental properties of the fruits and phylogenetic relationships
Source: PLoS One. 2020 May 22;15(5):e0233609. doi: 10.1371/journal.pone.0233609 (PMC7244165; doi:10.1371/journal.pone.0233609)
Supplement: S3 Table — (XLSX) [file pone.0233609.s003.xlsx]

## Sheet: Sheet1
	S3 Table The DNA sequences assessed in the present study
Taxon (cultivar or common name)	Voucher specimen	rbcL‐atpB spacer	trnL‐F region	5′ trnK intron	trnH-psbA	Reference
Aegle marmelos (L.) Correa (bael‐fruit)	M.W. 1340; Rut‐236	AF320882	AY295294	EF138836	N/A	Bayer et al, 2009
Aegle marmelos (L.) (bael‐fruit)	DMB133	MN082783	MN082793	MN082798	MN082788	This study
Aegle marmelos (L.) (bael‐fruit)	DMB134	MN082784	MN082794	MN082799	MN082789	This study
Aegle marmelos (L.) (bael‐fruit)	DMB135	MN082785	MN082795	MN082800	MN082790	This study
Aegle marmelos (L.) (bael‐fruit)	DMB136	MN082786	MN082796	MN082801	MN082791	This study
Aegle marmelos (L.) (bael‐fruit)	DMB137	MN082787	MN082797	MN082802	MN082792	This study
Aeglopsis chevalieri Swingle	PI 539143	EF126500	EF126634	EF138837	N/A	Bayer et al, 2009
Afraegle paniculata (Schumach. & Thonn.) Engl.	PI 103107	EF126501	AY295295	EF138838	N/A	Bayer et al, 2009; Morton et al, 2003
Atalantia buxifolia (Poir.) Oliv. [Severinia buxifolia (Poir.) Tenore	M.W. 1763	AF320886	AY295290	EF138916	N/A	Bayer et al, 2009; Morton et al, 2003; Samuel et al, 2001
Atalantia ceylanica (Arn.) Oliv.	Chase	EF126502	AY295288	EF138839	N/A	Bayer et al, 2009; Morton et al, 2003
Atalantia citroides Pierre ex Guillaumin	PI 539145	EF126503	EF126635	EF138840	N/A	Bayer et al, 2009
Atalantia monophylla (L.) DC.	Rut‐457; PI 109613	AF320874	EF126636	EF138841	N/A	Bayer et al, 2009; Samuel et al, 2001
Balsamocitrus dawei Stapf	PI 539147	EF126504	AY295278	EF138842	N/A	Bayer et al, 2009; Morton et al, 2003
Bergera koenigii L. (curry leaf)	Rut‐217; PI 539745	AF320867	EF126637	EF138843	N/A	Bayer et al, 2009; Samuel et al, 2001
Burkillanthus malaccensis (Ridl.) Swingle	FRI Malaysia Tree No. 380	EF126505	EF126638	EF138844	N/A	Bayer et al, 2009
Casimiroa edulis La Llave and Lex. (white sapote)	M.W. 1342; K	EF126506	EF126639	EF138845	N/A	Bayer et al, 2009
Choisya ternata Kunth (Mexican orange)	R. J. GH06‐033	EF126507	EF126640	EF138846	N/A	Bayer et al, 2009
Citropsis daweana Swingle and M. Kell.	PI 247137	EF126509	EF126642	EF138848	N/A	Bayer et al, 2009
Citropsis schweinfurthii (Engl.) Swingle and M. Kell.	PI 231240	EF126510	EF126643	EF138849	N/A	Bayer et al, 2009
Citrus sp. “Amboin	Rut‐404; Merbein CG004	EF126511	EF126644	EF138850	N/A	Bayer et al, 2009
Citrus aurantiifolia (Christm.) Swingle (West Indian lime)	CANB 743228	AF320875	EF126645	EF138851	N/A	Bayer et al, 2009; Morton et al, 2003; Samuel et al, 2001
Citrus ×aurantium L.	Merbein CS 010	EF126512	EF126646	EF138852	N/A	Bayer et al, 2009
Citrus ×aurantium L.	Merbein CR143	EF126513	EF126647	EF138853	N/A	Bayer et al, 2009
Citrus ×aurantium L. (C. ×myrtifolia Raf.)	Merbein CS004	EF126532	EF126666	EF138872	N/A	Bayer et al, 2009
Citrus ×aurantium L. (Citrus ×‘obovoidea’ Hort. ex I. Takahashi	R. J. GH06‐016	EF126533	EF126667	EF138873	N/A	Bayer et al, 2009
Citrus ×aurantium L.	M.W. 2473	EF126534	AY295277	EF138874	N/A	Bayer et al, 2009; Morton et al, 2003
Citrus ×aurantium L. (= ‘Citrus paradisi’ × ‘C. sinensis’; orangelo group)		EF126536	EF126669	EF138876	N/A	Bayer et al, 2009
Citrus ×aurantium L. ‘Minneola’ (tangelo)	R.J. GH06‐051	EF126535	EF126668	EF138875	N/A	Bayer et al, 2009
Citrus ×aurantium L. sweet orange group ‘Valencia’ [C. sinensis (L.) Osbeck	Merbein Valencia Clone 2	EF126539	EF126672	EF138879	N/A	Bayer et al, 2009
Citrus australasica F. Muell. [Microcitrus australasica (F. Muell.) Swingle	Merbein CR019	EF126551	EF126686	EF138898	N/A	Bayer et al, 2009
Citrus australis (Mudie) Planch. [Microcitrus australis (Mudie) Swingle	Merbein CR125‐1	EF126552	EF126687	EF138899	N/A	Bayer et al, 2009
Citrus cavaleriei H. Léveillé ex Cavalerie (C. ichangensis Swingle)	CANB 743202	EF126519	EF126653	EF138859	N/A	Bayer et al, 2009
Citrus ×floridana (J. Ingram and H. Moore) Mabb. (×Citrofortunella floridana)	PI 539802	EF126508	EF126641	EF138847	N/A	Bayer et al, 2009
Citrus garrawayi F.M. Bail. [Microcitrus garrawayi (F. M. Bail.) Swingle	R.J. NSW 87285	EF126553	AY295287	EF138900	N/A	Bayer et al, 2009; Morton et al, 2003
Citrus glauca (Lindl.) Burkill [Eremocitrus glauca (Lindl.) Swingle	M.W. 1768; K; Br‐1	AF320879	AY295293	EF138884	N/A	Bayer et al, 2009
Citrus gracilis Mabb. (Humpty Doo lime)	A.V. 4657	EF126516	EF126650	EF138856	N/A	Bayer et al, 2009
Citrus halimii B.C. Stone		EF126517	EF126651	EF138857	N/A	Bayer et al, 2009
Citrus hybrid (‘C. limonia’)	Merbein CS014	EF126526	EF126660	EF138866	N/A	Bayer et al, 2009
Citrus hystrix DC. (C. macroptera Montrouz.)	PI 539182	EF126527	EF126661	EF138867	N/A	Bayer et al, 2009
Citrus hystrix DC. (C. celebica Koord.)		EF126515	EF126649	EF138855	N/A	Bayer et al, 2009
Citrus hystrix DC. (lime leaves)	Merbein CR083	EF126518	EF126652	EF138858	N/A	Bayer et al, 2009
Citrus indica Tanaka		EF126520	EF126654	EF138860	N/A	Bayer et al, 2009
Citrus inodora F.M. Bail. [Microcitrus inodora (F. M. Bail.) Swingle	PI 539741	EF126554	EF126688	EF138901	N/A	Bayer et al, 2009
Citrus japonica Thunb. [Fortunella japonica (Thunb.) Swingle	PI 539727	EF126544	EF126679	EF138888	N/A	Bayer et al, 2009
Citrus japonica Thunb. [Fortunella margarita (Lour.) Swingle	Merbein CR140	EF126545	EF126680	EF138889	N/A	Bayer et al, 2009
Citrus ×junos Siebold ex Tanaka (Xiang cheng or Yuzu)	PI 539273	EF126522	EF126656	EF138862	N/A	Bayer et al, 2009
Citrus ×latifolia (Tanaka ex Yu.Tanaka) Tanaka (Tahiti lime)	PI 230987	EF126523	EF126657	EF138863	N/A	Bayer et al, 2009
Citrus latipes (Swingle) Tanaka	Merbein CG021	EF126524	EF126658	EF138864	N/A	Bayer et al, 2009
Citrus ×limon (L.) Osbeck ‘Eureka’ (lemon)	CANB 743234	EF126525	EF126659	EF138865	N/A	Bayer et al, 2009
Citrus maxima (Burm.) Merr. (pomelo	Merbein CS001	EF126529	EF126663	EF138869	N/A	Bayer et al, 2009
Citrus maxima × Citrus medica	D. s.n.	EF126530	EF126664	EF138870	N/A	Bayer et al, 2009
Citrus medica L. ([var. ethrog Engl.?]	Merbein CS003	EF126531	EF126665	EF138871	N/A	Bayer et al, 2009
Citrus x microcarpa Bunge (‘C. ×madurensis’	PI 539671	EF126528	EF126662	EF138868	N/A	Bayer et al, 2009
Citrus neocaledonica Guillaumin [Oxanthera neocaledonica (Guillaumin) Tan.]		EF126559	EF126693	EF138908	N/A	Bayer et al, 2009
Citrus ×oliveri Mabb. (Citrus australasica [Microcitrus australasica] × Citrus ×microcarpa [Citrus [Fortunella] japonica × Citrus reticulata] sunrise lime	PI 263640; PI 263640	EF126547	EF126678	EF138891	N/A	Bayer et al, 2009
Citrus polyandra Tanaka [Clymenia polyandra (Tan.) Swingle]	Merbein CO007	AF320878	AY295281	EF138883	N/A	Bayer et al, 2009; Morton et al, 2003; Samuel et al, 2001
Citrus reticulata Blanco ‘Emperor’ (mandarin)		EF126537	EF126670	EF138877	N/A	Bayer et al, 2009
Citrus reticulata Blanco [C. tachibana (Makino) Tanaka	PI 539679	EF126540	EF126673	EF138880	N/A	Bayer et al, 2009
Citrus reticulata ‘Fina’ × Citrus glauca (Eremocitrus glauca)	Veillon 7758	EF126538	EF126671	EF138878	N/A	Bayer et al, 2009
Citrus sp. (“Oxanthera sp. nov. T.G.Hartley”)	PI 539731	EF126560	EF126694	EF138909	N/A	Bayer et al, 2009
Citrus swinglei Burkill ex Harms [Fortunella polyandra (Ridl.) Tan.]		EF126546	AY295291	EF138890	N/A	Bayer et al, 2009; Morton et al, 2003; Samuel et al, 2001
Citrus ×taitensis Risso (C. ×jambhiri Lush.	CANB 743244	EF126521	EF126655	EF138861	N/A	Bayer et al, 2009
Citrus trifoliata L. [Poncirus trifoliata (L.) Raf.	PI 266043	AF320876	AY295282	EF138914	N/A	Bayer et al, 2009; Morton et al, 2003; Samuel et al, 2001
Citrus warburgiana F.M. Bail. [Microcitrus warburgiana (F. M. Bail.) Tan.]	PI 410943	EF126556	EF126690	EF138903	N/A	Bayer et al, 2009
Citrus wintersii Mabb. (Microcitrus papuana H.F.Winters)		EF126555	EF126689	EF138902	N/A	Bayer et al, 2009
Clausena excavata Burm. f.	PI 600640	AF320849	EF126674	EF138881	N/A	Bayer et al, 2009
Clausena harmandiana (Pierre) Guillaumin	PI 539720	AF320892	EF126675	EF138882	N/A	Bayer et al, 2009; Samuel et al, 2001
Feroniella oblata Swingle		EF126542	AY295289	EF138886	N/A	Bayer et al, 2009; Morton et al, 2003
Flindersia australis R.Br. (Australian teak)	Rut‐215; PI 600641	EF126543	EF126677	EF138887	N/A	Bayer et al, 2009
Glycosmis mauritiana (Lam.) Tanaka	Merbein CR044	AF320862	EF126681	EF138892	N/A	Bayer et al, 2009; Samuel et al, 2001
Glycosmis pentaphylla (Retz.) Corrêa	Rut‐449; PI RRUT 12	EF126548	EF126682	EF138893	N/A	Bayer et al, 2009
Glycosmis trichanthera Guillaumin		AF320855	EF126683	EF138894	N/A	Bayer et al, 2009; Samuel et al, 2001
Limonia acidissima L. [Feronia limonia (L.) Swingle	Merbein CS061; PI 236991	EF126541	EF126676	EF138885	N/A	Bayer et al, 2009
Luvunga sp.	T. 364	EF126549	EF126684	EF138895	N/A	Bayer et al, 2009
Merope angulata (Willd.) Swingle	Br‐2; PI 539733	EF126550	EF126685	EF138896	N/A	Bayer et al, 2009
Merrillia caloxylon (Ridl.) Swingle	Rut‐440; PI 600637	AF320871	AY295296	EF138897	N/A	Bayer et al, 2009; Morton et al, 2003; Samuel et al, 2001
Micromelum minutum (G.Forst.) Wight and Arn.		AF320854	EF126691	EF138904	N/A	Bayer et al, 2009; Samuel et al, 2001
Monanthocitrus cornuta (Lauterb.) Tanaka	Rut‐18	EF126557	EF126692	EF138905	N/A	Bayer et al, 2009
Murraya paniculata (L.) Jack (orange Jessamine)	PI 539748	AF320868	AY295280	EF138906	N/A	Bayer et al, 2009; Morton et al, 2003
Naringi crenulata (Roxb.) Nicolson	Rut‐002; PI 539749; PI 95350	EF126558	AY295298	EF138907	N/A	Bayer et al, 2009; Morton et al, 2003
Pamburus missionis (Wall. ex Wight) Swingle	PI 600642	AF320883	AY295300	EF138910	N/A	Bayer et al, 2009; Morton et al, 2003; Samuel et al, 2001
Paramignya lobata Burkill	PI 109758	EF126561	EF126695	EF138911	N/A	Bayer et al, 2009
Paramignya scandens (Griff.) Craib	PI no accession; PI 600643	EF126562	EF126696	EF138912	N/A	Bayer et al, 2009
Pleiospermium latialatum Swingle		EF126563	EF126697	EF138913	N/A	Bayer et al, 2009
Ruta graveolens L. (rue)	M.W. 0510; K (AF); HBV‐2 (AF); Chase	AF320888	AY295275	EF138915	N/A	Bayer et al, 2009; Morton et al, 2003; Samuel et al, 2001
Skimmia anquetilia N.P.Taylor and Airy Shaw	M.W. 1766	EF126564	EF126698	EF138917	N/A	Bayer et al, 2009
Swinglea glutinosa (Blanco) Merr.	PI 231241; PI 142571	AF320887	EF126699	EF138918	N/A	Bayer et al, 2009; Samuel et al, 2001
Toddalia asiatica (L.) Lam.	C. 32‐06; Lau	AF320889	EF126700	EF138919	N/A	Bayer et al, 2009; Samuel et al, 2001
Toona ciliata M.Roem. (Australian red cedar)	PI 539800	EF126565	EF126701	EF138920	N/A	Bayer et al, 2009
Triphasia trifolia (Burm. f.) P. Wils. (limeberry)	PI 277441	AF320884	AY295297	EF138921	N/A	Bayer et al, 2009; Morton et al, 2003
Wenzelia dolichophylla (Lauterb and K.Schum.) Tanaka		EF126566	AY295286	EF138922	N/A	Bayer et al, 2009
Zanthoxylum monophyllum P. Wilson	M.W. 332	EF362484	N/A	EF138923	N/A	Bayer et al, 2009
	PI 103107;-;-	EF126501	AY295295	EF138838	N/A	Bayer et al, 2009; Morton et al, 2003
	Bayer RJ, Mabberley DJ, Morton C, Miller CH, Sharma IK, Pfeil BE, Rich S, Hitchcock R, Sykes S. (2009) A molecular phylogeny of the orange subfamily (Rutaceae: Aurantioideae) using nine cpDNA sequences. American Journal of Botany 96(3):668-685.
	Morton CM, Grant M, Blackmore S. ( 2003 ) Phylogenetic relationships of the Aurantioideae inferred from chloroplast DNA sequence data. American Journal of Botany 90(10):1463-149.
	Samuel R, Ehrendorfer F, Chase MW, Greger H. (2001) Phylogenetic analyses of Aurantioideae (Rutaceae) based on non-coding plastid DNA sequences and phytochemical features. Plant Biology 3(01):77-87.

## Sheet: Sheet2
	S3 Table The DNA sequences assessed in the present study
Taxon (cultivar or common name)	Voucher specimen	rbcL‐atpB spacer	trnL‐F region	5′ trnK intron	trnH-psbA	Reference
Aegle marmelos (L.) Correa (bael‐fruit)	M.W. 1340; Rut‐236	AF320882	AY295294	EF138836	N/A	Bayer et al, 2009
Aegle marmelos (L.) (bael‐fruit)	DMB133	MN082783	MN082793	MN082798	MN082788	This study
Aegle marmelos (L.) (bael‐fruit)	DMB134	MN082784	MN082794	MN082799	MN082789	This study
Aegle marmelos (L.) (bael‐fruit)	DMB135	MN082785	MN082795	MN082800	MN082790	This study
Aegle marmelos (L.) (bael‐fruit)	DMB136	MN082786	MN082796	MN082801	MN082791	This study
Aegle marmelos (L.) (bael‐fruit)	DMB137	MN082787	MN082797	MN082802	MN082792	This study
Aeglopsis chevalieri Swingle	PI 539143	EF126500	EF126634	EF138837	N/A	Bayer et al, 2009
Afraegle paniculata (Schumach. & Thonn.) Engl.	PI 103107	EF126501	AY295295	EF138838	N/A	Bayer et al, 2009; Morton et al, 2003
Atalantia buxifolia (Poir.) Oliv. [Severinia buxifolia (Poir.) Tenore	M.W. 1763	AF320886	AY295290	EF138916	N/A	Bayer et al, 2009; Morton et al, 2003; Samuel et al, 2001
Atalantia ceylanica (Arn.) Oliv.	Chase	EF126502	AY295288	EF138839	N/A	Bayer et al, 2009; Morton et al, 2003
Atalantia citroides Pierre ex Guillaumin	PI 539145	EF126503	EF126635	EF138840	N/A	Bayer et al, 2009
Atalantia monophylla (L.) DC.	Rut‐457; PI 109613	AF320874	EF126636	EF138841	N/A	Bayer et al, 2009; Samuel et al, 2001
Balsamocitrus dawei Stapf	PI 539147	EF126504	AY295278	EF138842	N/A	Bayer et al, 2009; Morton et al, 2003
Bergera koenigii L. (curry leaf)	Rut‐217; PI 539745	AF320867	EF126637	EF138843	N/A	Bayer et al, 2009; Samuel et al, 2001
Burkillanthus malaccensis (Ridl.) Swingle	FRI Malaysia Tree No. 380	EF126505	EF126638	EF138844	N/A	Bayer et al, 2009
Casimiroa edulis La Llave and Lex. (white sapote)	M.W. 1342; K	EF126506	EF126639	EF138845	N/A	Bayer et al, 2009
Choisya ternata Kunth (Mexican orange)	R. J. GH06‐033	EF126507	EF126640	EF138846	N/A	Bayer et al, 2009
Citropsis daweana Swingle and M. Kell.	PI 247137	EF126509	EF126642	EF138848	N/A	Bayer et al, 2009
Citropsis schweinfurthii (Engl.) Swingle and M. Kell.	PI 231240	EF126510	EF126643	EF138849	N/A	Bayer et al, 2009
Citrus sp. “Amboin	Rut‐404; Merbein CG004	EF126511	EF126644	EF138850	N/A	Bayer et al, 2009
Citrus aurantiifolia (Christm.) Swingle (West Indian lime)	CANB 743228	AF320875	EF126645	EF138851	N/A	Bayer et al, 2009; Morton et al, 2003; Samuel et al, 2001
Citrus ×aurantium L.	Merbein CS 010	EF126512	EF126646	EF138852	N/A	Bayer et al, 2009
Citrus ×aurantium L.	Merbein CR143	EF126513	EF126647	EF138853	N/A	Bayer et al, 2009
Citrus ×aurantium L. (C. ×myrtifolia Raf.)	Merbein CS004	EF126532	EF126666	EF138872	N/A	Bayer et al, 2009
Citrus ×aurantium L. (Citrus ×‘obovoidea’ Hort. ex I. Takahashi	R. J. GH06‐016	EF126533	EF126667	EF138873	N/A	Bayer et al, 2009
Citrus ×aurantium L.	M.W. 2473	EF126534	AY295277	EF138874	N/A	Bayer et al, 2009; Morton et al, 2003
Citrus ×aurantium L. (= ‘Citrus paradisi’ × ‘C. sinensis’; orangelo group)		EF126536	EF126669	EF138876	N/A	Bayer et al, 2009
Citrus ×aurantium L. ‘Minneola’ (tangelo)	R.J. GH06‐051	EF126535	EF126668	EF138875	N/A	Bayer et al, 2009
Citrus ×aurantium L. sweet orange group ‘Valencia’ [C. sinensis (L.) Osbeck	Merbein Valencia Clone 2	EF126539	EF126672	EF138879	N/A	Bayer et al, 2009
Citrus australasica F. Muell. [Microcitrus australasica (F. Muell.) Swingle	Merbein CR019	EF126551	EF126686	EF138898	N/A	Bayer et al, 2009
Citrus australis (Mudie) Planch. [Microcitrus australis (Mudie) Swingle	Merbein CR125‐1	EF126552	EF126687	EF138899	N/A	Bayer et al, 2009
Citrus cavaleriei H. Léveillé ex Cavalerie (C. ichangensis Swingle)	CANB 743202	EF126519	EF126653	EF138859	N/A	Bayer et al, 2009
Citrus ×floridana (J. Ingram and H. Moore) Mabb. (×Citrofortunella floridana)	PI 539802	EF126508	EF126641	EF138847	N/A	Bayer et al, 2009
Citrus garrawayi F.M. Bail. [Microcitrus garrawayi (F. M. Bail.) Swingle	R.J. NSW 87285	EF126553	AY295287	EF138900	N/A	Bayer et al, 2009; Morton et al, 2003
Citrus glauca (Lindl.) Burkill [Eremocitrus glauca (Lindl.) Swingle	M.W. 1768; K; Br‐1	AF320879	AY295293	EF138884	N/A	Bayer et al, 2009
Citrus gracilis Mabb. (Humpty Doo lime)	A.V. 4657	EF126516	EF126650	EF138856	N/A	Bayer et al, 2009
Citrus halimii B.C. Stone		EF126517	EF126651	EF138857	N/A	Bayer et al, 2009
Citrus hybrid (‘C. limonia’)	Merbein CS014	EF126526	EF126660	EF138866	N/A	Bayer et al, 2009
Citrus hystrix DC. (C. macroptera Montrouz.)	PI 539182	EF126527	EF126661	EF138867	N/A	Bayer et al, 2009
Citrus hystrix DC. (C. celebica Koord.)		EF126515	EF126649	EF138855	N/A	Bayer et al, 2009
Citrus hystrix DC. (lime leaves)	Merbein CR083	EF126518	EF126652	EF138858	N/A	Bayer et al, 2009
Citrus indica Tanaka		EF126520	EF126654	EF138860	N/A	Bayer et al, 2009
Citrus inodora F.M. Bail. [Microcitrus inodora (F. M. Bail.) Swingle	PI 539741	EF126554	EF126688	EF138901	N/A	Bayer et al, 2009
Citrus japonica Thunb. [Fortunella japonica (Thunb.) Swingle	PI 539727	EF126544	EF126679	EF138888	N/A	Bayer et al, 2009
Citrus japonica Thunb. [Fortunella margarita (Lour.) Swingle	Merbein CR140	EF126545	EF126680	EF138889	N/A	Bayer et al, 2009
Citrus ×junos Siebold ex Tanaka (Xiang cheng or Yuzu)	PI 539273	EF126522	EF126656	EF138862	N/A	Bayer et al, 2009
Citrus ×latifolia (Tanaka ex Yu.Tanaka) Tanaka (Tahiti lime)	PI 230987	EF126523	EF126657	EF138863	N/A	Bayer et al, 2009
Citrus latipes (Swingle) Tanaka	Merbein CG021	EF126524	EF126658	EF138864	N/A	Bayer et al, 2009
Citrus ×limon (L.) Osbeck ‘Eureka’ (lemon)	CANB 743234	EF126525	EF126659	EF138865	N/A	Bayer et al, 2009
Citrus maxima (Burm.) Merr. (pomelo)	Merbein CS001	EF126529	EF126663	EF138869	N/A	Bayer et al, 2009
Citrus maxima × Citrus medica	D. s.n.	EF126530	EF126664	EF138870	N/A	Bayer et al, 2009
Citrus medica L. ([var. ethrog Engl.?]	Merbein CS003	EF126531	EF126665	EF138871	N/A	Bayer et al, 2009
Citrus × microcarpa Bunge (‘C. ×madurensis’	PI 539671	EF126528	EF126662	EF138868	N/A	Bayer et al, 2009
Citrus neocaledonica Guillaumin [Oxanthera neocaledonica (Guillaumin) Tan.]		EF126559	EF126693	EF138908	N/A	Bayer et al, 2009
Citrus ×oliveri Mabb. (Citrus australasica [Microcitrus australasica] × Citrus ×microcarpa [Citrus [Fortunella] japonica × Citrus reticulata] sunrise lime	PI 263640; PI 263640	EF126547	EF126678	EF138891	N/A	Bayer et al, 2009
Citrus polyandra Tanaka [Clymenia polyandra (Tan.) Swingle]	Merbein CO007	AF320878	AY295281	EF138883	N/A	Bayer et al, 2009; Morton et al, 2003; Samuel et al, 2001
Citrus reticulata Blanco ‘Emperor’ (mandarin)		EF126537	EF126670	EF138877	N/A	Bayer et al, 2009
Citrus reticulata Blanco [C. tachibana (Makino) Tanaka	PI 539679	EF126540	EF126673	EF138880	N/A	Bayer et al, 2009
Citrus reticulata ‘Fina’ × Citrus glauca (Eremocitrus glauca)	Veillon 7758	EF126538	EF126671	EF138878	N/A	Bayer et al, 2009
Citrus sp. (“Oxanthera sp. nov. T.G.Hartley”)	PI 539731	EF126560	EF126694	EF138909	N/A	Bayer et al, 2009
Citrus swinglei Burkill ex Harms [Fortunella polyandra (Ridl.) Tan.]		EF126546	AY295291	EF138890	N/A	Bayer et al, 2009; Morton et al, 2003; Samuel et al, 2001
Citrus ×taitensis Risso (C. ×jambhiri Lush.	CANB 743244	EF126521	EF126655	EF138861	N/A	Bayer et al, 2009
Citrus trifoliata L. [Poncirus trifoliata (L.) Raf.	PI 266043	AF320876	AY295282	EF138914	N/A	Bayer et al, 2009; Morton et al, 2003; Samuel et al, 2001
Citrus warburgiana F.M. Bail. [Microcitrus warburgiana (F. M. Bail.) Tan.]	PI 410943	EF126556	EF126690	EF138903	N/A	Bayer et al, 2009
Citrus wintersii Mabb. (Microcitrus papuana H.F.Winters)		EF126555	EF126689	EF138902	N/A	Bayer et al, 2009
Clausena excavata Burm. f.	PI 600640	AF320849	EF126674	EF138881	N/A	Bayer et al, 2009
Clausena harmandiana (Pierre) Guillaumin	PI 539720	AF320892	EF126675	EF138882	N/A	Bayer et al, 2009; Samuel et al, 2001
Feroniella oblata Swingle		EF126542	AY295289	EF138886	N/A	Bayer et al, 2009; Morton et al, 2003
Flindersia australis R.Br. (Australian teak)	Rut‐215; PI 600641	EF126543	EF126677	EF138887	N/A	Bayer et al, 2009
Glycosmis mauritiana (Lam.) Tanaka	Merbein CR044	AF320862	EF126681	EF138892	N/A	Bayer et al, 2009; Samuel et al, 2001
Glycosmis pentaphylla (Retz.) Corrêa	Rut‐449; PI RRUT 12	EF126548	EF126682	EF138893	N/A	Bayer et al, 2009
Glycosmis trichanthera Guillaumin		AF320855	EF126683	EF138894	N/A	Bayer et al, 2009; Samuel et al, 2001
Limonia acidissima L. [Feronia limonia (L.) Swingle	Merbein CS061; PI 236991	EF126541	EF126676	EF138885	N/A	Bayer et al, 2009
Luvunga sp.	T. 364	EF126549	EF126684	EF138895	N/A	Bayer et al, 2009
Merope angulata (Willd.) Swingle	Br‐2; PI 539733	EF126550	EF126685	EF138896	N/A	Bayer et al, 2009
Merrillia caloxylon (Ridl.) Swingle	Rut‐440; PI 600637	AF320871	AY295296	EF138897	N/A	Bayer et al, 2009; Morton et al, 2003; Samuel et al, 2001
Micromelum minutum (G.Forst.) Wight and Arn.		AF320854	EF126691	EF138904	N/A	Bayer et al, 2009; Samuel et al, 2001
Monanthocitrus cornuta (Lauterb.) Tanaka	Rut‐18	EF126557	EF126692	EF138905	N/A	Bayer et al, 2009
Murraya paniculata (L.) Jack (orange Jessamine)	PI 539748	AF320868	AY295280	EF138906	N/A	Bayer et al, 2009; Morton et al, 2003
Naringi crenulata (Roxb.) Nicolson	Rut‐002; PI 539749; PI 95350	EF126558	AY295298	EF138907	N/A	Bayer et al, 2009; Morton et al, 2003
Pamburus missionis (Wall. ex Wight) Swingle	PI 600642	AF320883	AY295300	EF138910	N/A	Bayer et al, 2009; Morton et al, 2003; Samuel et al, 2001
Paramignya lobata Burkill	PI 109758	EF126561	EF126695	EF138911	N/A	Bayer et al, 2009
Paramignya scandens (Griff.) Craib	PI no accession; PI 600643	EF126562	EF126696	EF138912	N/A	Bayer et al, 2009
Pleiospermium latialatum Swingle		EF126563	EF126697	EF138913	N/A	Bayer et al, 2009
Ruta graveolens L. (rue)	M.W. 0510; K (AF); HBV‐2 (AF); Chase	AF320888	AY295275	EF138915	N/A	Bayer et al, 2009; Morton et al, 2003; Samuel et al, 2001
Skimmia anquetilia N.P.Taylor and Airy Shaw	M.W. 1766	EF126564	EF126698	EF138917	N/A	Bayer et al, 2009
Swinglea glutinosa (Blanco) Merr.	PI 231241; PI 142571	AF320887	EF126699	EF138918	N/A	Bayer et al, 2009; Samuel et al, 2001
Toddalia asiatica (L.) Lam.	C. 32‐06; Lau	AF320889	EF126700	EF138919	N/A	Bayer et al, 2009; Samuel et al, 2001
Toona ciliata M.Roem. (Australian red cedar)	PI 539800	EF126565	EF126701	EF138920	N/A	Bayer et al, 2009
Triphasia trifolia (Burm. f.) P. Wils. (limeberry)	PI 277441	AF320884	AY295297	EF138921	N/A	Bayer et al, 2009; Morton et al, 2003
Wenzelia dolichophylla (Lauterb and K.Schum.) Tanaka		EF126566	AY295286	EF138922	N/A	Bayer et al, 2009
Zanthoxylum monophyllum P. Wilson	M.W. 332	EF362484	N/A	EF138923	N/A	Bayer et al, 2009
Bayer RJ, Mabberley DJ, Morton C, Miller CH, Sharma IK, Pfeil BE, Rich S, Hitchcock R, Sykes S. (2009) A molecular phylogeny of the orange subfamily (Rutaceae: Aurantioideae) using nine cpDNA sequences. American Journal of Botany 96(3):668-685.
Morton CM, Grant M, Blackmore S. ( 2003 ) Phylogenetic relationships of the Aurantioideae inferred from chloroplast DNA sequence data. American Journal of Botany 90(10):1463-149.
Samuel R, Ehrendorfer F, Chase MW, Greger H. (2001) Phylogenetic analyses of Aurantioideae (Rutaceae) based on non-coding plastid DNA sequences and phytochemical features. Plant Biology 3(01):77-87.
